# Supplementary material for: Grapefruit-Derived Micro and Nanovesicles Show Distinct Metabolome Profiles and Anticancer Activities in the A375 Human Melanoma Cell Line
Source: Cells. 2020 Dec 21;9(12):2722. doi: 10.3390/cells9122722 (PMC7766354; doi:10.3390/cells9122722)
Supplement: Supplementary file 1 [file cells-09-02722-s001.zip]

Archive with 3 entries (2 files):
- cells-998597-supp/
- cells-998597-supp/Table S1 - list of primer.xlsx
- cells-998597-supp/Table S2 - metabolomics results.xlsx
