# Supplementary material for: Grapefruit-Derived Micro and Nanovesicles Show Distinct Metabolome Profiles and Anticancer Activities in the A375 Human Melanoma Cell Line
Source: Cells. 2020 Dec 21;9(12):2722. doi: 10.3390/cells9122722 (PMC7766354; doi:10.3390/cells9122722)
Supplement: Supplementary file 1 [file cells-09-02722-s001.zip › cells-998597-supp/Table S1 - list of primer.xlsx]

## Sheet: Foglio1
Table S1. List of primers empoyed in qRT-PCR analyses
Assession	Gene	primer	sequence
NM_001237.3	CCNA2	Cyclin A2-Fw	5′-CCATACC TCAAGTATTT GCC-3′
		Cyclin A2-Rev	5′-GTCTGGTGAAGGTCCATGAG-3′
NM_031966.3	CCNB1	Cyclin B1-Fw	5′-TTCTGGATAATGGTGAATGGAC-3′
		Cyclin B1-Rev	5′-ATGTGGCATACTTGTTCTTGAC-3′
NM_053056.2	CCND1	Cyclin D1-Fw	5′-AGATGAAGGAGACCATCCCCC-3′
		Cyclin D1-rev	5′-CCACTTGAGCTTGTTCACCA-3′
NM_001798.3	CDK2	CDK2-Fw	5′-AAGTTGACGGGAGAGGTGGT-3′
		CDK2-Rev	5′-CTGTGTGAATGACATCCAGC-3′
NM_000389.4	CDKN1A	CDKN1A-Fw	5′-CTGCAGG GGACAGCAGA GGAAG-3′
		CDKN1A-REV	5′-CGGCGTTTGGAGTGGTAGAA-3′
NM_002046.7	GAPDH	GAPDH FOR	5′-GCTCAGACACCATGGGGAA-3′
		GAPDH REV	5′-AATGAAGGGGTCATTGATGGC-3′
