# Supplementary material for: Grapefruit-Derived Micro and Nanovesicles Show Distinct Metabolome Profiles and Anticancer Activities in the A375 Human Melanoma Cell Line
Source: Cells. 2020 Dec 21;9(12):2722. doi: 10.3390/cells9122722 (PMC7766354; doi:10.3390/cells9122722)
Supplement: Supplementary file 1 [file cells-09-02722-s001.zip › cells-998597-supp/Table S2 - metabolomics results.xlsx]

## Sheet: Tables S1 A
juice 1								juice 2							juice 3
N.	Peak name	Ret. Time min	Area counts*min	Rel Area %	Library Compound	1st Hit SI		Peak name	Ret. Time min	Area counts*min	Rel Area %	Library Compound	1st Hit SI		Peak name	Ret. Time min	Area counts*min	Rel Area %	Library Compound	1st Hit SI
1	Component 1	5.45	2144775	0.04				Component 1	5.7	2336313	0.08	3-Pyridinol, TMS derivative	546		Component 1	5.39	1156981	0.03
2	Component 2	5.75	3441141	0.07	4-Pyridinol, TMS derivative	547		Component 2	5.74	1007279	0.03				Component 2	5.53	14650764	0.39	D-Limonene	852
3	Component 3	6.14	1847299	0.04				Component 3	5.79	198138	0.01				Component 3	5.68	2454907	0.06	Isoborneol, pentamethyldisilanyl ether	518
4	Component 4	6.36	200224	0				Component 4	6.03	139745	0				Component 4	5.72	1325304	0.04
5	Component 5	6.53	403176	0.01				Component 5	6.09	1221354	0.04				Component 5	5.78	374593	0.01
6	Component 6	6.71	415423	0.01				Component 6	6.3	456822	0.01				Component 6	5.91	212761	0.01
7	Component 7	6.8	5655344	0.11	L-Alanine, 2TMS derivative	858		Component 7	6.76	9948758	0.32	L-Alanine, 2TMS derivative	878		Component 7	6.08	4940139	0.13	Lactic Acid, 2TMS derivative	883
8	Component 8	7.03	6548655	0.12	(2S,3R)-3-[(4E,7E)-Nona-4,7-dienoyl]-N,N-bis(trimethylsilyl)oxirane-2-carboxamide	575		Component 8	7.03	1748028	0.06	Glycine, 2TMS derivative	645		Component 8	6.21	162116	0
9	Component 9	7.15	93376613	1.77	(2S,3R)-3-[(4E,7E)-Nona-4,7-dienoyl]-N,N-bis(trimethylsilyl)oxirane-2-carboxamide	563		Component 9	7.1	46410936	1.49	(2S,3R)-3-[(4E,7E)-Nona-4,7-dienoyl]-N,N-bis(trimethylsilyl)oxirane-2-carboxamide	561		Component 9	6.29	212035	0.01
10	Component 10	7.34	290591	0.01				Component 10	7.21	328304	0.01				Component 10	6.46	273089	0.01
11	Component 11	7.47	47435937	0.9				Component 11	7.31	353018	0.01				Component 11	6.74	10593748	0.28	L-Alanine, 2TMS derivative	878
12	Component 12	7.62	200734	0				Component 12	7.41	20834932	0.67	Glycolic acid, 2TMS derivative	685		Component 12	6.96	300340	0.01
13	Component 13	7.76	200375	0				Component 13	7.52	635361	0.02				Component 13	7.1	107922226	2.85	(2S,3R)-3-[(4E,7E)-Nona-4,7-dienoyl]-N,N-bis(trimethylsilyl)oxirane-2-carboxamide	556
14	Component 14	7.85	7061618	0.13				Component 14	7.58	169969	0.01				Component 14	7.21	549932	0.01
15	Component 15	7.97	1782716	0.03				Component 15	7.72	159021	0.01				Component 15	7.29	493270	0.01
16	Component 16	8.04	2597767	0.05				Component 16	7.81	2435923	0.08	L-Pipecolinic acid	739		Component 16	7.4	29327523	0.78	Glycolic acid, 2TMS derivative	693
17	Component 17	8.11	356439	0.01				Component 17	8.01	1484765	0.05				Component 17	7.56	957457	0.03
18	Component 18	8.29	366381	0.01				Component 18	8.08	102805	0				Component 18	7.7	194312	0.01
19	Component 19	8.43	2159563	0.04				Component 19	8.24	225507	0.01				Component 19	7.8	4053990	0.11	L-Pipecolinic acid	741
20	Component 20	8.53	797403	0.02				Component 20	8.41	173266	0.01				Component 20	7.92	537278	0.01
21	Component 21	8.76	2949170	0.06	L-Norvaline, 2TMS derivative	813		Component 21	8.58	235196	0.01				Component 21	8	2513226	0.07	Pentasiloxane, dodecamethyl-	825
22	Component 22	8.97	276840	0.01				Component 22	8.74	2528359	0.08	L-Valine, 2TMS derivative	811		Component 22	8.06	261791	0.01
23	Component 23	9.07	266107	0.01				Component 23	9.05	300679	0.01				Component 23	8.24	258929	0.01
24	Component 24	9.24	712900	0.01				Component 24	9.25	220371	0.01				Component 24	8.38	609477	0.02
25	Component 25	9.48	1401612	0.03				Component 25	9.64	580374	0.02				Component 25	8.49	367446	0.01
26	Component 26	9.59	873867	0.02				Component 26	9.75	553109	0.02				Component 26	8.72	2693606	0.07	L-Valine, 2TMS derivative	834
27	Component 27	9.66	1602581	0.03				Component 27	9.87	54575540	1.76	Silanol, trimethyl-, phosphate (3:1)	934		Component 27	9.04	303291	0.01
28	Component 28	9.77	851683	0.02				Component 28	10.16	440069	0.01				Component 28	9.24	659101	0.02
29	Component 29	9.85	41838671	0.79	Silanol, trimethyl-, phosphate (3:1)	923		Component 29	10.21	19471427	0.63	L-Proline, 2TMS derivative	663		Component 29	9.45	355119	0.01
30	Component 30	9.9	45469089	0.86	Silanol, trimethyl-, phosphate (3:1)	927		Component 30	10.26	685393	0.02	Glycine, 3TMS derivative	768		Component 30	9.56	203602	0.01
31	Component 31	9.99	1082159	0.02				Component 31	10.38	2068060	0.07				Component 31	9.64	1147448	0.03
32	Component 32	10.18	1219779	0.02				Component 32	10.46	592860	0.02				Component 32	9.74	665654	0.02
33	Component 33	10.23	19559803	0.37	L-Proline, 2TMS derivative	707		Component 33	10.65	48899449	1.57	L-Leucine, 2TMS derivative	829		Component 33	9.86	63692289	1.68	Silanol, trimethyl-, phosphate (3:1)	929
34	Component 34	10.4	6608675	0.13	Glycine, 3TMS derivative	804		Component 34	10.74	162735	0.01				Component 34	9.99	457924	0.01
35	Component 35	10.48	712113	0.01				Component 35	11.01	514730	0.02				Component 35	10.15	596687	0.02
36	Component 36	10.67	83588766	1.59	L-Leucine, 2TMS derivative	833		Component 36	11.19	646306	0.02				Component 36	10.2	19993299	0.53	L-Proline, 2TMS derivative	720
37	Component 37	10.76	295895	0.01				Component 37	11.43	23004555	0.74	Serine, 3TMS derivative	881		Component 37	10.25	962298	0.03
38	Component 38	10.91	215234	0				Component 38	11.62	337124	0.01				Component 38	10.38	4836399	0.13	Glycine, 3TMS derivative	803
39	Component 39	11.04	928805	0.02				Component 39	11.92	4027310	0.13	L-Threonine, 3TMS derivative	853		Component 39	10.45	409520	0.01
40	Component 40	11.21	835795	0.02				Component 40	12.04	646795	0.02				Component 40	10.64	66027164	1.75	L-Leucine, 2TMS derivative	841
41	Component 41	11.25	283869	0.01				Component 41	12.11	192538	0.01				Component 41	10.73	253616	0.01
42	Component 42	11.46	42118602	0.8	Serine, 3TMS derivative	891		Component 42	12.33	124468	0				Component 42	11.01	534028	0.01
43	Component 43	11.64	847627	0.02				Component 43	12.5	1822295	0.06	L-Aspartic acid, 2TMS derivative	813		Component 43	11.18	916395	0.02
44	Component 44	11.94	8151929	0.15	L-Threonine, 3TMS derivative	865		Component 44	12.74	185717	0.01				Component 44	11.42	31575265	0.83	Serine, 3TMS derivative	886
45	Component 45	12.05	1354972	0.03				Component 45	13.09	254714	0.01				Component 45	11.61	491069	0.01
46	Component 46	12.35	256784	0				Component 46	13.42	227760	0.01				Component 46	11.91	5463251	0.14	L-Threonine, 3TMS derivative	861
47	Component 47	12.47	3861249	0.07	L-Aspartic acid, 2TMS derivative	830		Component 47	13.74	30823625	0.99	Malic acid, 3TMS derivative	835		Component 47	12.02	821299	0.02
48	Component 48	12.53	11322739	0.22				Component 48	13.82	538116	0.02				Component 48	12.32	258275	0.01
49	Component 49	12.76	2358027	0.04				Component 49	14.28	46617897	1.5	L-Aspartic acid, 3TMS derivative	888		Component 49	12.44	2729731	0.07	L-Aspartic acid, 2TMS derivative	794
50	Component 50	13.11	2009600	0.04				Component 50	14.35	15742630	0.51	4-Aminobutanoic acid, 3TMS derivative	862		Component 50	12.73	585149	0.02
51	Component 51	13.2	143657	0				Component 51	14.78	380021	0.01				Component 51	13	110207	0
52	Component 52	13.4	620069	0.01				Component 52	14.96	136064	0				Component 52	13.08	636401	0.02
53	Component 53	13.71	7483665	0.14				Component 53	15.07	635252	0.02				Component 53	13.37	346390	0.01
54	Component 54	13.76	67212365	1.28	Malic acid, 3TMS derivative	849		Component 54	15.17	296435	0.01				Component 54	13.72	48417910	1.28	Malic acid, 3TMS derivative	845
55	Component 55	13.85	2620710	0.05				Component 55	15.23	595451	0.02				Component 55	13.8	1216971	0.03
56	Component 56	14.26	27352958	0.52	L-Aspartic acid, 3TMS derivative	842		Component 56	15.47	3637935	0.12	L-Asparagine, 2TMS derivative	850		Component 56	14.27	67809194	1.79	L-Aspartic acid, 3TMS derivative	889
57	Component 57	14.31	73949099	1.4	L-Aspartic acid, 3TMS derivative	883		Component 57	15.61	438237	0.01				Component 57	14.34	28780994	0.76	4-Aminobutanoic acid, 3TMS derivative	867
58	Component 58	14.38	43700781	0.83	4-Aminobutanoic acid, 3TMS derivative	852		Component 58	15.73	609490	0.02				Component 58	14.54	301683	0.01
59	Component 59	14.62	1356935	0.03				Component 59	15.79	512586	0.02				Component 59	14.62	231485	0.01
60	Component 60	14.75	479749	0.01				Component 60	15.89	9110769	0.29	L-Glutamic acid, 3TMS derivative	848		Component 60	14.71	266721	0.01
61	Component 61	14.8	614586	0.01				Component 61	15.96	3268141	0.11	Phenylalanine, 2TMS derivative	850		Component 61	14.76	368250	0.01
62	Component 62	15.1	1837058	0.03				Component 62	16.13	689455	0.02				Component 62	15.06	961850	0.03
63	Component 63	15.2	1145276	0.02				Component 63	16.48	80454	0				Component 63	15.17	513502	0.01
64	Component 64	15.25	4368490	0.08	3-Methyl-2-ketobutyric acid eo-tms pk2	569		Component 64	16.56	2117521	0.07	D-Arabinose, tetrakis(trimethylsilyl) ether, ethyloxime (isomer 1)	834		Component 64	15.21	858621	0.02
65	Component 65	15.42	406922	0.01				Component 65	16.71	16724963	0.54	d-Ribose, 2,3,4,5-tetrakis-O-(trimethylsilyl)-, O-methyloxime	718		Component 65	15.44	3612964	0.1	L-Asparagine, 2TMS derivative	792
66	Component 66	15.52	15750683	0.3	L-Asparagine, 2TMS derivative	865		Component 66	16.75	6762444	0.22	Asparagine, 3TMS derivative	863		Component 66	15.59	422136	0.01
67	Component 67	15.65	1312958	0.02				Component 67	16.81	898517	0.03				Component 67	15.72	835600	0.02
68	Component 68	15.77	338155	0.01				Component 68	17.04	463109	0.01				Component 68	15.78	2437859	0.06	L-Ornithine, 3TMS derivative	852
69	Component 69	15.82	11752662	0.22	L-Ornithine, 3TMS derivative	868		Component 69	17.52	256375	0.01				Component 69	15.88	13963955	0.37	L-Glutamic acid, 3TMS derivative	847
70	Component 70	15.87	3256064	0.06	L-Glutamic acid, 3TMS derivative	841		Component 70	17.7	950254	0.03				Component 70	15.94	5243490	0.14	Phenylalanine, 2TMS derivative	847
71	Component 71	15.91	19618615	0.37				Component 71	17.79	1516298	0.05				Component 71	16.12	1174924	0.03
72	Component 72	15.98	7605534	0.14	Phenylalanine, 2TMS derivative	832		Component 72	17.92	3412283	0.11	Aconitic acid, (E)-, 3TMS derivative	730		Component 72	16.47	283044	0.01
73	Component 73	16.15	1075181	0.02				Component 73	18.21	415169	0.01				Component 73	16.55	2891009	0.08	D-(+)-Xylose, tetrakis(trimethylsilyl) ether, methyloxime (anti)	840
74	Component 74	16.35	189723	0				Component 74	18.26	635409	0.02				Component 74	16.71	18664370	0.49	d-Ribose, 2,3,4,5-tetrakis-O-(trimethylsilyl)-, O-methyloxime	762
75	Component 75	16.58	5693778	0.11	D-(-)-Lyxose, tetrakis(trimethylsilyl) ether, methyloxime (anti)	847		Component 75	18.42	993369	0.03				Component 75	16.75	23724606	0.63	Asparagine, 3TMS derivative	875
76	Component 76	16.71	10518237	0.2				Component 76	18.96	578220	0.02				Component 76	16.79	1552307	0.04
77	Component 77	16.75	40499825	0.77	d-Ribose, 2,3,4,5-tetrakis-O-(trimethylsilyl)-, O-methyloxime	729		Component 77	19.09	71267128	2.29	Citric acid, 4TMS derivative	822		Component 77	17.03	580905	0.02
78	Component 78	16.79	19917259	0.38				Component 78	19.21	154208982	4.96	Citric acid, 4TMS derivative	857		Component 78	17.1	197396	0.01
79	Component 79	16.84	2786237	0.05	d-Ribose, 2,3,4,5-tetrakis-O-(trimethylsilyl)-, O-methyloxime	772		Component 79	19.26	83004717	2.67	Citric acid, 4TMS derivative	856		Component 79	17.21	744923	0.02
80	Component 80	17	845893	0.02				Component 80	19.28	49991997	1.61	Citric acid, 4TMS derivative	850		Component 80	17.51	315583	0.01
81	Component 81	17.06	1717682	0.03				Component 81	19.3	62983752	2.03	Citric acid, 4TMS derivative	853		Component 81	17.68	1339944	0.04
82	Component 82	17.26	674842	0.01				Component 82	19.55	2020298	0.07	2-Ketoglutaric acid, 2TMS derivative	638		Component 82	17.73	979172	0.03
83	Component 83	17.58	397801	0.01				Component 83	19.59	8547812	0.28	N-Acetyl glucosamine methoxime, tetrakis(trimethylsilyl)	642		Component 83	17.77	1905244	0.05	L-(-)-Fucose, tetrakis(trimethylsilyl) ether, methyloxime (syn)	747
84	Component 84	17.72	2927100	0.06	Putrescine, 4TMS derivative	680		Component 84	19.7	3093654	0.1	N-Acetyl glucosamine methoxime, tetrakis(trimethylsilyl)	676		Component 84	17.9	5325286	0.14	Aconitic acid, (E)-, 3TMS derivative	748
85	Component 85	17.82	4688608	0.09	L-(-)-Fucose, tetrakis(trimethylsilyl) ether, methyloxime (syn)	732		Component 85	19.81	23109113	0.74	Quininic acid (5TMS)	803		Component 85	18.19	793401	0.02
86	Component 86	17.89	2241015	0.04				Component 86	19.86	38484274	1.24	Quininic acid (5TMS)	812		Component 86	18.27	812918	0.02
87	Component 87	17.96	8489245	0.16	Aconitic acid, (E)-, 3TMS derivative	720		Component 87	19.94	586378	0.02				Component 87	18.4	1724008	0.05
88	Component 88	18.26	2413191	0.05				Component 88	20	57485612	1.85	D-(-)-Fructose, pentakis(trimethylsilyl) ether, methyloxime (anti)	868		Component 88	18.51	98898	0
89	Component 89	18.34	1716650	0.03				Component 89	20.05	111483992	3.59	D-Fructose, 1,3,4,5,6-pentakis-O-(trimethylsilyl)-, O-methyloxime	860		Component 89	18.64	176373	0
90	Component 90	18.45	2212124	0.04				Component 90	20.09	59502432	1.92	D-Fructose, 1,3,4,5,6-pentakis-O-(trimethylsilyl)-, O-methyloxime	857		Component 90	19.08	49540192	1.31	Citric acid, 4TMS derivative	810
91	Component 91	19.08	58664921	1.11	Citric acid, 4TMS derivative	802		Component 91	20.1	39710257	1.28	D-Fructose, 1,3,4,5,6-pentakis-O-(trimethylsilyl)-, O-methyloxime	860		Component 91	19.11	47470299	1.26	Citric acid, 4TMS derivative	827
92	Component 92	19.12	32504610	0.62				Component 92	20.13	88258495	2.84	D-Fructose, 1,3,4,5,6-pentakis-O-(trimethylsilyl)-, O-methyloxime	859		Component 92	19.15	72051051	1.91	Citric acid, 4TMS derivative	833
93	Component 93	19.14	63429700	1.2	Citric acid, 4TMS derivative	827		Component 93	20.18	77030719	2.48	D-Fructose, 1,3,4,5,6-pentakis-O-(trimethylsilyl)-, O-methyloxime	859		Component 93	19.2	88137367	2.33	Citric acid, 4TMS derivative	841
94	Component 94	19.19	53308125	1.01	Citric acid, 4TMS derivative	827		Component 94	20.22	101523239	3.27	D-Fructose, 1,3,4,5,6-pentakis-O-(trimethylsilyl)-, O-methyloxime	857		Component 94	19.22	25361435	0.67	Citric acid, 4TMS derivative	839
95	Component 95	19.23	235855442	4.48	Citric acid, 4TMS derivative	833		Component 95	20.25	64959639	2.09	D-(-)-Fructose, pentakis(trimethylsilyl) ether, methyloxime (syn)	866		Component 95	19.27	77856863	2.06	Citric acid, 4TMS derivative	841
96	Component 96	19.3	75658113	1.44	Citric acid, 4TMS derivative	842		Component 96	20.32	124333719	4	D-(-)-Fructose, pentakis(trimethylsilyl) ether, methyloxime (syn)	867		Component 96	19.29	60522850	1.6	Citric acid, 4TMS derivative	845
97	Component 97	19.34	76373459	1.45				Component 97	20.34	52883282	1.7	D-(-)-Fructose, pentakis(trimethylsilyl) ether, methyloxime (syn)	869		Component 97	19.34	93207736	2.46	Citric acid, 4TMS derivative	840
98	Component 98	19.37	66662285	1.27	Citric acid, 4TMS derivative	852		Component 98	20.36	64999312	2.09	D-(-)-Fructose, pentakis(trimethylsilyl) ether, methyloxime (syn)	863		Component 98	19.38	283265	0.01
99	Component 99	19.4	37918136	0.72	Citric acid, 4TMS derivative	862		Component 99	20.42	30488453	0.98	d-Glucose, 2,3,4,5,6-pentakis-O-(trimethylsilyl)-, o-methyloxyme, (1Z)-	863		Component 99	19.5	434860	0.01
100	Component 100	19.44	99353374	1.89	Citric acid, 4TMS derivative	840		Component 100	20.5	120976343	3.89	d-Glucose, 2,3,4,5,6-pentakis-O-(trimethylsilyl)-, o-methyloxyme, (1Z)-	864		Component 100	19.54	392595	0.01
101	Component 101	19.54	8226370	0.16				Component 101	20.55	116759096	3.76	d-Glucose, 2,3,4,5,6-pentakis-O-(trimethylsilyl)-, o-methyloxyme, (1Z)-	861		Component 101	19.6	21109999	0.56	2-Ketoglutaric acid, 2TMS derivative	660
102	Component 102	19.62	7879542	0.15	2-Ketoglutaric acid, 2TMS derivative	654		Component 102	20.59	81032709	2.61	d-Glucose, 2,3,4,5,6-pentakis-O-(trimethylsilyl)-, o-methyloxyme, (1Z)-	857		Component 102	19.7	5311796	0.14	d-Mannose, 2,3,4,5,6-pentakis-O-(trimethylsilyl)-, o-methyloxyme, (1Z)-	677
103	Component 103	19.68	37554543	0.71	2-Ketoglutaric acid, 2TMS derivative	661		Component 103	20.62	70307742	2.26	d-Glucose, 2,3,4,5,6-pentakis-O-(trimethylsilyl)-, o-methyloxyme, (1Z)-	857		Component 103	19.83	53238507	1.41	Quininic acid (5TMS)	811
104	Component 104	19.83	20546260	0.39	Quininic acid (5TMS)	757		Component 104	20.79	162392916	5.23	d-Galactose, 2,3,4,5,6-pentakis-O-(trimethylsilyl)-, o-methyloxyme, (1E)-	851		Component 104	19.86	2488325	0.07	Quininic acid (5TMS)	788
105	Component 105	19.85	25670294	0.49				Component 105	20.83	795100	0.03				Component 105	19.93	2142936	0.06	N-Acetyl glucosamine methoxime, tetrakis(trimethylsilyl)	617
106	Component 106	19.88	414516	0.01				Component 106	20.91	4938440	0.16	d-Mannose, 2,3,4,5,6-pentakis-O-(trimethylsilyl)-, o-methyloxyme, (1Z)-	742		Component 106	20.1	226922536	6	L-(-)-Sorbose, pentakis(trimethylsilyl) ether, methyloxime (anti)	875
107	Component 107	19.94	39274384	0.75	Quininic acid (5TMS)	788		Component 107	20.97	303581	0.01				Component 107	20.11	61583340	1.63	D-(-)-Fructose, pentakis(trimethylsilyl) ether, methyloxime (anti)	874
108	Component 108	20.05	180598797	3.43				Component 108	21.01	1006289	0.03				Component 108	20.15	108414613	2.87	D-(-)-Fructose, pentakis(trimethylsilyl) ether, methyloxime (anti)	870
109	Component 109	20.12	171186457	3.25	D-(-)-Fructose, pentakis(trimethylsilyl) ether, methyloxime (anti)	880		Component 109	21.08	704805	0.02				Component 109	20.2	140504733	3.72	D-(-)-Fructose, pentakis(trimethylsilyl) ether, methyloxime (anti)	873
110	Component 110	20.16	53621592	1.02	D-(-)-Fructose, pentakis(trimethylsilyl) ether, methyloxime (anti)	878		Component 110	21.2	69673356	2.24	Myo-Inositol, 6TMS derivative	864		Component 110	20.24	76027600	2.01	D-(-)-Fructose, pentakis(trimethylsilyl) ether, methyloxime (anti)	873
111	Component 111	20.18	42760543	0.81				Component 111	21.34	975132	0.03				Component 111	20.28	115937856	3.07	D-(-)-Fructose, pentakis(trimethylsilyl) ether, methyloxime (syn)	880
112	Component 112	20.2	96209527	1.83	D-(-)-Fructose, pentakis(trimethylsilyl) ether, methyloxime (anti)	871		Component 112	21.5	42840585	1.38	Lactulose, octakis(trimethylsilyl) ether, methyloxime (isomer 1)	733		Component 112	20.34	76520884	2.02	D-(-)-Fructose, pentakis(trimethylsilyl) ether, methyloxime (syn)	876
113	Component 113	20.25	74225623	1.41	D-(-)-Tagatose, pentakis(trimethylsilyl) ether, methyloxime (anti)	870		Component 113	21.58	130568	0				Component 113	20.36	67147757	1.78	D-(-)-Fructose, pentakis(trimethylsilyl) ether, methyloxime (syn)	878
114	Component 114	20.27	42289501	0.8	L-(-)-Sorbose, pentakis(trimethylsilyl) ether, methyloxime (anti)	870		Component 114	21.66	1386898	0.04				Component 114	20.4	71723494	1.9	D-(-)-Fructose, pentakis(trimethylsilyl) ether, methyloxime (syn)	872
115	Component 115	20.31	169385000	3.22				Component 115	21.75	1069004	0.03				Component 115	20.47	175745607	4.65	d-Glucose, 2,3,4,5,6-pentakis-O-(trimethylsilyl)-, o-methyloxyme, (1Z)-	863
116	Component 116	20.35	147698813	2.81	D-Fructose, 1,3,4,5,6-pentakis-O-(trimethylsilyl)-, O-methyloxime	856		Component 116	21.82	69114	0				Component 116	20.53	71627712	1.89	d-Glucose, 2,3,4,5,6-pentakis-O-(trimethylsilyl)-, o-methyloxyme, (1Z)-	860
117	Component 117	20.43	109689334	2.08				Component 117	21.88	181454	0.01				Component 117	20.57	45451635	1.2	d-Glucose, 2,3,4,5,6-pentakis-O-(trimethylsilyl)-, o-methyloxyme, (1Z)-	863
118	Component 118	20.52	243989799	4.63				Component 118	21.93	913229	0.03				Component 118	20.6	65432361	1.73	d-Glucose, 2,3,4,5,6-pentakis-O-(trimethylsilyl)-, o-methyloxyme, (1Z)-	858
119	Component 119	20.61	102565121	1.95				Component 119	21.98	3700714	0.12	Gluconolactone (3R,4S,5R,6R)-, 4TMS derivative	685		Component 119	20.62	76193267	2.01	d-Glucose, 2,3,4,5,6-pentakis-O-(trimethylsilyl)-, o-methyloxyme, (1Z)-	857
120	Component 120	20.67	192041500	3.65	d-Glucose, 2,3,4,5,6-pentakis-O-(trimethylsilyl)-, o-methyloxyme, (1Z)-	857		Component 120	22.15	38697645	1.25	Myo-Inositol, 6TMS derivative	820		Component 120	20.64	52848083	1.4	d-Glucose, 2,3,4,5,6-pentakis-O-(trimethylsilyl)-, o-methyloxyme, (1Z)-	854
121	Component 121	20.71	91395025	1.74	d-Glucose, 2,3,4,5,6-pentakis-O-(trimethylsilyl)-, o-methyloxyme, (1Z)-	849		Component 121	22.19	6867802	0.22	L-Rhamnose, 4TMS derivative	741		Component 121	20.73	21318588	0.56	d-Galactose, 2,3,4,5,6-pentakis-O-(trimethylsilyl)-, o-methyloxyme, (1E)-	869
122	Component 122	20.76	52268361	0.99	d-Glucose, 2,3,4,5,6-pentakis-O-(trimethylsilyl)-, o-methyloxyme, (1Z)-	839		Component 122	22.39	2051516	0.07	Ribonic acid, 2,3,4,5-tetrakis-O-(trimethylsilyl)-, trimethylsilyl ester	695		Component 122	20.82	158854239	4.2	D-Allose, pentakis(trimethylsilyl) ether, methyloxime (anti)	865
123	Component 123	20.81	53416531	1.01				Component 123	22.63	352228	0.01				Component 123	20.94	7542938	0.2	d-Mannose, 2,3,4,5,6-pentakis-O-(trimethylsilyl)-, o-methyloxyme, (1E)-	725
124	Component 124	20.91	155086368	2.95	D-Allose, pentakis(trimethylsilyl) ether, methyloxime (anti)	868		Component 124	22.76	311268	0.01				Component 124	21.03	788603	0.02
125	Component 125	20.94	51678917	0.98	D-Allose, pentakis(trimethylsilyl) ether, methyloxime (anti)	857		Component 125	22.8	273483	0.01				Component 125	21.11	395570	0.01
126	Component 126	21.02	9043014	0.17				Component 126	22.98	159717716	5.14	Myo-Inositol, 6TMS derivative	879		Component 126	21.22	87186069	2.31	Myo-Inositol, 6TMS derivative	858
127	Component 127	21.09	1685140	0.03				Component 127	23.26	3306277	0.11	4-Nitrophenyl-ß-D-galacturonide, tris(trimethylsilyl) ether, trimethylsilyl ester	645		Component 127	21.36	764416	0.02
128	Component 128	21.16	913786	0.02				Component 128	23.37	772531	0.02				Component 128	21.52	41892659	1.11	Lactulose, octakis(trimethylsilyl) ether, methyloxime (isomer 1)	733
129	Component 129	21.22	12142778	0.23	D-Lactose, octakis(trimethylsilyl) ether, methyloxime (isomer 2)	768		Component 129	23.58	612326	0.02				Component 129	21.68	1668937	0.04
130	Component 130	21.25	57272930	1.09	Myo-Inositol, 6TMS derivative	763		Component 130	23.64	707153	0.02				Component 130	21.77	995057	0.03
131	Component 131	21.29	40875232	0.78	Myo-Inositol, 6TMS derivative	859		Component 131	24.17	352163	0.01				Component 131	21.82	126038	0
132	Component 132	21.37	387241	0.01				Component 132	24.35	1267809	0.04				Component 132	21.93	625793	0.02
133	Component 133	21.4	1291598	0.02				Component 133	24.42	1006868	0.03				Component 133	22	3380313	0.09	Ribonic acid, 2,3,4,5-tetrakis-O-(trimethylsilyl)-, trimethylsilyl ester	696
134	Component 134	21.47	392644	0.01				Component 134	24.83	336504	0.01				Component 134	22.16	40626034	1.07	Myo-Inositol, 6TMS derivative	810
135	Component 135	21.55	80181677	1.52	D-Lactose, octakis(trimethylsilyl) ether, methyloxime (isomer 2)	740		Component 135	25.41	448709	0.01				Component 135	22.19	13411226	0.35	L-Rhamnose, 4TMS derivative	737
136	Component 136	21.7	3618777	0.07	d-Galactose, 2,3,4,5,6-pentakis-O-(trimethylsilyl)-, o-methyloxyme, (1E)-	755		Component 136	25.51	270559	0.01				Component 136	22.4	1928985	0.05	2-Keto-l-gluconic acid, penta(O-trimethylsilyl)-	710
137	Component 137	21.74	264633	0.01				Component 137	25.77	497812	0.02				Component 137	22.64	360759	0.01
138	Component 138	21.78	2241963	0.04				Component 138	25.92	298540	0.01				Component 138	22.75	312035	0.01
139	Component 139	21.84	270041	0.01				Component 139	26.13	3786646	0.12	Inosose, 2-desoxy-, O-methyloxime, tetrakis-O-(trimethylsilyl)-	627		Component 139	22.8	252734	0.01
140	Component 140	21.95	2222129	0.04				Component 140	26.47	295018	0.01				Component 140	22.93	47366366	1.25	Myo-Inositol, 6TMS derivative	869
141	Component 141	22.01	8094465	0.15				Component 141	26.9	461836	0.01				Component 141	23.01	135988888	3.6	Myo-Inositol, 6TMS derivative	885
142	Component 142	22.18	93132035	1.77	Myo-Inositol, 6TMS derivative	788		Component 142	27.26	1359395	0.04				Component 142	23.26	2714079	0.07	Lactulose, octakis(trimethylsilyl) ether (isomer 1)	644
143	Component 143	22.41	4651450	0.09	2-Keto-l-gluconic acid, penta(O-trimethylsilyl)-	734		Component 143	27.43	340215	0.01				Component 143	23.59	594474	0.02
144	Component 144	22.65	973988	0.02				Component 144	27.59	623211	0.02				Component 144	23.65	828192	0.02
145	Component 145	22.77	578988	0.01				Component 145	27.75	191136	0.01				Component 145	23.73	85886	0
146	Component 146	22.82	559159	0.01				Component 146	27.88	232670	0.01				Component 146	24.17	554367	0.01
147	Component 147	23.01	164186103	3.12				Component 147	28	674209	0.02				Component 147	24.35	1243226	0.03
148	Component 148	23.02	29092326	0.55	Myo-Inositol, 6TMS derivative	876		Component 148	28.23	382817	0.01				Component 148	24.42	497296	0.01
149	Component 149	23.04	60902579	1.16	Myo-Inositol, 6TMS derivative	878		Component 149	28.93	678997	0.02				Component 149	24.83	408922	0.01
150	Component 150	23.26	6148596	0.12	D-(+)-Galacturonic acid, 5TMS derivative	650		Component 150	29.48	62727907	2.02	Sucrose, 8TMS derivative	871		Component 150	25.4	448558	0.01
151	Component 151	23.38	234738	0				Component 151	29.52	45136760	1.45	Sucrose, 8TMS derivative	878		Component 151	25.51	262808	0.01
152	Component 152	23.46	201669	0				Component 152	29.55	63773534	2.05	Sucrose, 8TMS derivative	875		Component 152	25.78	540191	0.01
153	Component 153	23.59	1356441	0.03				Component 153	29.59	65678443	2.11	Sucrose, 8TMS derivative	879		Component 153	25.91	300496	0.01
154	Component 154	23.65	1779824	0.03				Component 154	29.62	33299989	1.07	Sucrose, 8TMS derivative	876		Component 154	26.14	832395	0.02
155	Component 155	23.73	339027	0.01				Component 155	29.64	103871547	3.34	Sucrose, 8TMS derivative	885		Component 155	26.46	233950	0.01
156	Component 156	23.81	231021	0				Component 156	29.89	8659767	0.28	D-(+)-Turanose, octakis(trimethylsilyl) ether	764		Component 156	26.9	333111	0.01
157	Component 157	24.18	1070770	0.02				Component 157	30.06	3986288	0.13	D-(+)-Turanose, octakis(trimethylsilyl) ether	729		Component 157	27.18	582164	0.02
158	Component 158	24.35	3881608	0.07	ß-D-Xylopyranose, 4TMS derivative	746		Component 158	30.16	6637767	0.21	ß-D-Lactose, (isomer 2), 8TMS derivative	733		Component 158	27.25	1956545	0.05	a-D-Glucopyranoside, methyl 2-(acetylamino)-2-deoxy-3-O-(trimethylsilyl)-, cyclic methylboronate	641
159	Component 159	24.41	2006363	0.04				Component 159	30.22	3697503	0.12	Lactulose, octakis(trimethylsilyl) ether (isomer 1)	747		Component 159	27.44	102907	0
160	Component 160	24.56	212498	0				Component 160	30.3	1850739	0.06	Lactulose, octakis(trimethylsilyl) ether (isomer 1)	714		Component 160	27.58	731037	0.02
161	Component 161	24.82	934225	0.02				Component 161	30.39	1680608	0.05	Aucubin, hexakis(trimethylsilyl) ether	712		Component 161	27.86	339613	0.01
162	Component 162	25.4	1211793	0.02				Component 162	30.55	4793463	0.15	Lactulose, octakis(trimethylsilyl) ether (isomer 1)	745		Component 162	27.99	688636	0.02
163	Component 163	25.51	618296	0.01				Component 163	30.64	1599941	0.05	Lactulose, octakis(trimethylsilyl) ether (isomer 1)	684		Component 163	28.22	320995	0.01
164	Component 164	25.78	1356141	0.03				Component 164	30.76	4528960	0.15	Lactulose, octakis(trimethylsilyl) ether (isomer 1)	715		Component 164	28.45	502573	0.01
165	Component 165	25.91	845526	0.02				Component 165	30.88	1779910	0.06	Lactulose, octakis(trimethylsilyl) ether (isomer 1)	706		Component 165	28.57	180475	0
166	Component 166	26.14	9103139	0.17	N-Acetyl glucosamine methoxime, tetrakis(trimethylsilyl)	612		Component 166	30.93	1160452	0.04				Component 166	28.92	932045	0.02
167	Component 167	26.46	742718	0.01				Component 167	31.04	2960411	0.1	Lactulose, octakis(trimethylsilyl) ether (isomer 1)	698		Component 167	29.47	31351776	0.83	Sucrose, 8TMS derivative	847
168	Component 168	26.9	1104828	0.02				Component 168	31.29	317631	0.01				Component 168	29.5	81655566	2.16	Sucrose, 8TMS derivative	855
169	Component 169	27.26	4655293	0.09	N-Acetyl glucosamine methoxime, tetrakis(trimethylsilyl)	643		Component 169	31.42	629516	0.02				Component 169	29.55	116749534	3.09	Sucrose, 8TMS derivative	858
170	Component 170	27.43	511143	0.01				Component 170	31.9	515781	0.02				Component 170	29.62	124805795	3.3	Sucrose, 8TMS derivative	876
171	Component 171	27.59	1675137	0.03				Component 171	32.53	229809	0.01				Component 171	29.66	128821906	3.41	Sucrose, 8TMS derivative	872
172	Component 172	27.74	427605	0.01				Component 172	32.99	234829	0.01				Component 172	29.89	9283008	0.25	D-(+)-Turanose, octakis(trimethylsilyl) ether	788
173	Component 173	27.86	535122	0.01				Component 173	33.18	159909	0.01				Component 173	30.06	3997095	0.11	D-(+)-Turanose, octakis(trimethylsilyl) ether	747
174	Component 174	28.01	1796406	0.03				Component 174	33.31	224983	0.01				Component 174	30.17	6983778	0.18	3-a-Mannobiose, octakis(trimethylsilyl) ether (isomer 1)	751
175	Component 175	28.24	497141	0.01				Component 175	33.5	637742	0.02				Component 175	30.23	4086149	0.11	Maltose, octakis(trimethylsilyl) ether, methyloxime (isomer 2)	764
176	Component 176	28.44	1162649	0.02				Component 176	33.82	172442	0.01				Component 176	30.31	1436894	0.04
177	Component 177	28.58	347766	0.01				Component 177	34.1	190836	0.01				Component 177	30.4	1802663	0.05
178	Component 178	28.95	1806814	0.03				Component 178	34.24	788978	0.03				Component 178	30.48	1206056	0.03
179	Component 179	29.14	922837	0.02				Component 179	34.53	338997	0.01				Component 179	30.55	3654923	0.1	D-(+)-Turanose, octakis(trimethylsilyl) ether	766
180	Component 180	29.5	213174714	4.05				Component 180	35.7	241133	0.01				Component 180	30.65	1423527	0.04
181	Component 181	29.61	114045389	2.17	Sucrose, 8TMS derivative	883		Component 181	36.44	214714	0.01				Component 181	30.76	4935590	0.13	D-(+)-Turanose, octakis(trimethylsilyl) ether	735
182	Component 182	29.62	109250077	2.08	Sucrose, 8TMS derivative	885		Component 182	36.58	807335	0.03				Component 182	30.88	1998114	0.05	Lactulose, octakis(trimethylsilyl) ether (isomer 1)	724
183	Component 183	29.69	73940598	1.4	Sucrose, 8TMS derivative	878		Component 183	36.68	2223845	0.07	Aucubin, hexakis(trimethylsilyl) ether	710		Component 183	30.93	1156584	0.03
184	Component 184	29.71	89780373	1.71	Sucrose, 8TMS derivative	874									Component 184	31.04	3079505	0.08	Lactulose, octakis(trimethylsilyl) ether (isomer 1)	711
185	Component 185	29.77	67692841	1.29	D-(+)-Turanose, octakis(trimethylsilyl) ether	823									Component 185	31.28	377188	0.01
186	Component 186	30.01	4631996	0.09	D-(+)-Turanose, octakis(trimethylsilyl) ether	791									Component 186	31.42	626805	0.02
187	Component 187	30.06	10791808	0.2	Lactose, 8TMS derivative	755									Component 187	31.9	862744	0.02
188	Component 188	30.16	19493083	0.37											Component 188	32.52	251330	0.01
189	Component 189	30.23	10282615	0.2											Component 189	32.98	315053	0.01
190	Component 190	30.31	4404873	0.08	D-(+)-Turanose, octakis(trimethylsilyl) ether	770									Component 190	33.17	346320	0.01
191	Component 191	30.4	4656504	0.09	D-(+)-Turanose, octakis(trimethylsilyl) ether	755									Component 191	33.31	319801	0.01
192	Component 192	30.48	3332847	0.06	Lactulose, octakis(trimethylsilyl) ether (isomer 1)	765									Component 192	33.51	605535	0.02
193	Component 193	30.56	10795699	0.21											Component 193	33.82	165853	0
194	Component 194	30.65	4294181	0.08	Lactulose, octakis(trimethylsilyl) ether (isomer 1)	730									Component 194	34.1	253949	0.01
195	Component 195	30.76	13497854	0.26											Component 195	34.24	774867	0.02
196	Component 196	30.88	7328111	0.14	Lactulose, octakis(trimethylsilyl) ether, methyloxime (isomer 1)	724									Component 196	35.62	280932	0.01
197	Component 197	30.93	2918199	0.06	Lactulose, octakis(trimethylsilyl) ether (isomer 1)	697									Component 197	35.71	256136	0.01
198	Component 198	31.04	8842837	0.17	Lactulose, octakis(trimethylsilyl) ether (isomer 1)	721									Component 198	36.44	134565	0
199	Component 199	31.18	1873147	0.04											Component 199	36.58	597386	0.02
200	Component 200	31.27	2123691	0.04											Component 200	36.68	1897943	0.05	Aucubin, hexakis(trimethylsilyl) ether	705
201	Component 201	31.42	3273749	0.06	D-(+)-Cellobiose, octakis(trimethylsilyl) ether, methyloxime (isomer 2)	761
202	Component 202	31.57	1383874	0.03
203	Component 203	31.66	1209996	0.02
204	Component 204	31.89	3842480	0.07	Lactulose, octakis(trimethylsilyl) ether, methyloxime (isomer 1)	727
205	Component 205	32.07	573080	0.01
206	Component 206	32.15	1220669	0.02
207	Component 207	32.52	711222	0.01
208	Component 208	32.99	652263	0.01
209	Component 209	33.17	455583	0.01
210	Component 210	33.32	552538	0.01
211	Component 211	33.52	1935869	0.04
212	Component 212	33.82	691936	0.01
213	Component 213	34.11	710641	0.01
214	Component 214	34.25	2317242	0.04
215	Component 215	34.43	424715	0.01
216	Component 216	34.53	466324	0.01
217	Component 217	34.95	188840	0
218	Component 218	35.25	387466	0.01
219	Component 219	35.56	255251	0
220	Component 220	35.62	413520	0.01
221	Component 221	35.71	674664	0.01
222	Component 222	35.93	455940	0.01
223	Component 223	36.44	546562	0.01
224	Component 224	36.59	1718598	0.03
225	Component 225	36.7	6063075	0.12	D-(+)-Turanose, octakis(trimethylsilyl) ether	765
226	Component 226	46.72	904797	0.02

## Sheet: Tabls S1 B
MVs-1								MVs 2							MVs-3
N.	Peak name	Ret. Time min	Area counts*min	Rel Area %	Library Compound	1st Hit SI		Peak name	Ret. Time min	Area counts*min	Rel Area %	Library Compound	1st Hit SI		Peak name	Ret. Time min	Area counts*min	Rel Area %	Library Compound	1st Hit SI
1	Component 1	5.16	1063307	0.05				Component 1	5.08	7747427	0.28	Pyridinium, 1-(2-hydrazino-2-oxoethyl)-, chloride	657		Component 1	5.03	1697045	0.08	Pyridinium, 1-(2-hydrazino-2-oxoethyl)-, chloride	636
2	Component 2	5.34	974261	0.04				Component 2	5.22	5267913	0.19	Pyridinium, 1-(2-hydrazino-2-oxoethyl)-, chloride	618		Component 2	5.16	623003	0.03
3	Component 3	5.66	2222207	0.1	Benzenamine, 2-methyl-4-nitro-	593		Component 3	5.34	1257244	0.05				Component 3	5.27	657276	0.03
4	Component 4	5.7	739996	0.03				Component 4	5.4	2591597	0.09	Pyridinium, 1-(2-hydrazino-2-oxoethyl)-, chloride	629		Component 4	5.42	336782	0.02
5	Component 5	5.9	301807	0.01				Component 5	5.72	1172998	0.04				Component 5	5.58	1213871	0.05	Methyltris(trimethylsiloxy)silane	616
6	Component 6	5.96	317879	0.01				Component 6	5.75	963239	0.04				Component 6	5.79	584453	0.03
7	Component 7	6	2700742	0.12	Lactic Acid, 2TMS derivative	756		Component 7	5.95	708473	0.03				Component 7	5.85	623611	0.03
8	Component 8	6.63	1161767	0.05	Pyridinium, 1-(2-hydrazino-2-oxoethyl)-, chloride	696		Component 8	6	256157	0.01				Component 8	5.92	5376226	0.24	Lactic Acid, 2TMS derivative	830
9	Component 9	6.94	67386794	2.96	(2S,3R)-3-[(4E,7E)-Nona-4,7-dienoyl]-N,N-bis(trimethylsilyl)oxirane-2-carboxamide	566		Component 9	6.04	5200745	0.19	Lactic Acid, 2TMS derivative	748		Component 9	6.09	4082748	0.18	2-Phenylethanethiol, TMS derivative	556
10	Component 10	7.26	132409946	5.81	Glycolic acid, 2TMS derivative	676		Component 10	6.2	656365	0.02				Component 10	6.14	288538	0.01
11	Component 11	7.46	2833313	0.12	Pyridinium, 1-(2-hydrazino-2-oxoethyl)-, chloride	566		Component 11	6.25	437915	0.02				Component 11	6.3	282417	0.01
12	Component 12	7.7	678144	0.03				Component 12	6.98	2534390	0.09	Pyridinium, 1-(2-hydrazino-2-oxoethyl)-, chloride	570		Component 12	6.57	440033	0.02
13	Component 13	7.84	538159	0.02				Component 13	7.02	27970761	1.02	(2S,3R)-3-[(4E,7E)-Nona-4,7-dienoyl]-N,N-bis(trimethylsilyl)oxirane-2-carboxamide	571		Component 13	7.2	4867930	0.22	Glycolic acid, 2TMS derivative	676
14	Component 14	7.9	1679358	0.07	Pentasiloxane, dodecamethyl-	559		Component 14	7.26	4754984	0.17	Glycolic acid, 2TMS derivative	636		Component 14	7.23	15130787	0.68	Glycolic acid, 2TMS derivative	693
15	Component 15	8.05	385255	0.02				Component 15	7.3	1275860	0.05				Component 15	7.29	17448468	0.79	Glycolic acid, 2TMS derivative	695
16	Component 16	8.21	7188854	0.32	L-Leucine, TMS derivative	759		Component 16	7.38	138259044	5.05	Glycolic acid, 2TMS derivative	654		Component 16	7.47	461903	0.02
17	Component 17	8.26	94318	0				Component 17	7.54	1025496	0.04				Component 17	7.62	645443	0.03
18	Component 18	8.31	42759991	1.88	L-Leucine, TMS derivative	800		Component 18	7.77	1596426	0.06	Pyridinium, 1-(2-hydrazino-2-oxoethyl)-, chloride	587		Component 18	7.85	786340	0.04
19	Component 19	8.58	1963458	0.09	Pyridinium, 1-(2-hydrazino-2-oxoethyl)-, chloride	587		Component 19	7.97	1804123	0.07	Pentasiloxane, dodecamethyl-	576		Component 19	7.91	1495707	0.07	Pentasiloxane, dodecamethyl-	662
20	Component 20	8.63	807165	0.04				Component 20	8.03	872725	0.03				Component 20	7.94	667473	0.03
21	Component 21	8.99	534618	0.02				Component 21	8.38	50158805	1.83	L-Leucine, TMS derivative	790		Component 21	7.99	1002487	0.05
22	Component 22	9.14	420525	0.02				Component 22	8.47	1728341	0.06	Pyridinium, 1-(2-hydrazino-2-oxoethyl)-, chloride	609		Component 22	8.34	1391162	0.06	L-Leucine, TMS derivative	597
23	Component 23	9.41	1416666	0.06	L-Serine, 2TMS derivative	588		Component 23	8.6	5036927	0.18	L-Leucine, TMS derivative	575		Component 23	8.41	692920	0.03
24	Component 24	9.6	5391051	0.24	Silanol, trimethyl-, phosphate (3:1)	808		Component 24	8.7	2546705	0.09	Pyridinium, 1-(2-hydrazino-2-oxoethyl)-, chloride	579		Component 24	8.51	454471	0.02
25	Component 25	9.67	360056	0.02				Component 25	8.81	1168997	0.04				Component 25	9.03	308426	0.01
26	Component 26	9.71	432265	0.02				Component 26	9.06	818587	0.03				Component 26	9.16	502331	0.02
27	Component 27	9.79	27249667	1.2	Silanol, trimethyl-, phosphate (3:1)	891		Component 27	9.19	639237	0.02				Component 27	9.43	812469	0.04
28	Component 28	10.38	1069595	0.05				Component 28	9.44	2465244	0.09	L-Serine, 2TMS derivative	604		Component 28	9.61	1678270	0.08	a-D-Glucopyranoside, methyl 2-(acetylamino)-2-deoxy-3-O-(trimethylsilyl)-, cyclic methylboronate	541
29	Component 29	10.59	10649248	0.47	L-Leucine, 2TMS derivative	796		Component 29	9.63	759163	0.03				Component 29	9.66	2791466	0.13	Silanol, trimethyl-, phosphate (3:1)	633
30	Component 30	12.1	394527	0.02				Component 30	9.82	36639528	1.34	Silanol, trimethyl-, phosphate (3:1)	914		Component 30	9.74	1244263	0.06	Silanol, trimethyl-, phosphate (3:1)	537
31	Component 31	12.2	970532	0.04				Component 31	10.14	632127	0.02				Component 31	9.8	20399904	0.92	Silanol, trimethyl-, phosphate (3:1)	849
32	Component 32	12.31	792287	0.03				Component 32	10.61	22448853	0.82	L-Leucine, 2TMS derivative	818		Component 32	9.87	962541	0.04
33	Component 33	12.45	5073051	0.22	L-Aspartic acid, 2TMS derivative	770		Component 33	11.17	954322	0.03				Component 33	9.96	901425	0.04
34	Component 34	12.65	1025281	0.04				Component 34	11.41	486043	0.02				Component 34	11.22	478099	0.02
35	Component 35	13.44	899443	0.04				Component 35	12.03	1012386	0.04				Component 35	12.03	347583	0.02
36	Component 36	13.7	7039965	0.31	Malic acid, 3TMS derivative	763		Component 36	12.11	405631	0.01				Component 36	13.54	278611	0.01
37	Component 37	14.24	1043952	0.05				Component 37	12.45	9908593	0.36	L-Aspartic acid, 2TMS derivative	805		Component 37	13.6	278579	0.01
38	Component 38	14.33	430480	0.02				Component 38	12.74	1660871	0.06	Pyridinium, 1-(2-hydrazino-2-oxoethyl)-, chloride	586		Component 38	13.7	3358819	0.15	Malic acid, 3TMS derivative	724
39	Component 39	14.94	434626	0.02				Component 39	13.71	13354428	0.49	Malic acid, 3TMS derivative	801		Component 39	15.04	314250	0.01
40	Component 40	15.21	416606	0.02				Component 40	14.24	4848384	0.18	L-Aspartic acid, 3TMS derivative	749		Component 40	15.32	1056552	0.05
41	Component 41	15.59	736054	0.03				Component 41	14.33	1389159	0.05	4-Aminobutanoic acid, 3TMS derivative	587		Component 41	15.59	569897	0.03
42	Component 42	15.91	435137	0.02				Component 42	14.59	599105	0.02				Component 42	15.91	288038	0.01
43	Component 43	16.54	792064	0.03				Component 43	14.83	420942	0.02				Component 43	16.53	613596	0.03
44	Component 44	16.69	2419654	0.11	D-(+)-Xylose, tetrakis(trimethylsilyl) ether, methyloxime (syn)	769		Component 44	15.21	944057	0.03				Component 44	16.7	961576	0.04
45	Component 45	16.79	296938	0.01				Component 45	15.59	2247993	0.08	L-Norleucine, 2TMS derivative	568		Component 45	17.88	352173	0.02
46	Component 46	17.49	434466	0.02				Component 46	15.87	596772	0.02				Component 46	18.05	817809	0.04
47	Component 47	17.89	707238	0.03				Component 47	15.91	439255	0.02				Component 47	18.17	11959496	0.54	Citric acid, 3TMS derivative	821
48	Component 48	18.07	613893	0.03				Component 48	16.54	1010480	0.04				Component 48	18.19	19226014	0.87	Citric acid, 3TMS derivative	825
49	Component 49	18.23	1915092	0.08	a-D-Glucopyranoside, methyl 2-(acetylamino)-2-deoxy-3-O-(trimethylsilyl)-, cyclic methylboronate	614		Component 49	16.7	4454311	0.16	D-(+)-Xylose, tetrakis(trimethylsilyl) ether, methyloxime (syn)	769		Component 49	18.33	18941789	0.85	Citric acid, 3TMS derivative	844
50	Component 50	18.45	5546994	0.24	Citric acid, 3TMS derivative	713		Component 50	16.79	473669	0.02				Component 50	18.44	17385170	0.78	Citric acid, 3TMS derivative	832
51	Component 51	18.82	36285886	1.59	Citric acid, 4TMS derivative	756		Component 51	17.02	388206	0.01				Component 51	18.81	6450378	0.29	Citric acid, 4TMS derivative	717
52	Component 52	18.93	1634980	0.07	Citric acid, 4TMS derivative	636		Component 52	17.19	378363	0.01				Component 52	18.91	47694254	2.15	Citric acid, 4TMS derivative	744
53	Component 53	19.09	40389043	1.77	Citric acid, 4TMS derivative	818		Component 53	17.34	421430	0.02				Component 53	19	4011384	0.18	Citric acid, 4TMS derivative	660
54	Component 54	19.12	110776198	4.86	Citric acid, 4TMS derivative	841		Component 54	17.89	1493654	0.05	a-D-Glucopyranoside, methyl 2-(acetylamino)-2-deoxy-3-O-(trimethylsilyl)-, cyclic methylboronate	589		Component 54	19.13	120510870	5.43	Citric acid, 4TMS derivative	842
55	Component 55	19.17	75139861	3.3	Citric acid, 4TMS derivative	839		Component 55	18.23	1067812	0.04				Component 55	19.33	819788	0.04
56	Component 56	19.52	9956742	0.44	D-(+)-Glucuronic acid ?-lactone, tris(trimethylsilyl) ether, methyloxime (anti)	656		Component 56	18.34	1271130	0.05				Component 56	19.52	5878857	0.27	D-(+)-Glucuronic acid ?-lactone, tris(trimethylsilyl) ether, methyloxime (anti)	646
57	Component 57	19.65	2895419	0.13	D-(+)-Glucuronic acid ?-lactone, tris(trimethylsilyl) ether, methyloxime (anti)	661		Component 57	18.39	1714790	0.06	a-D-Glucopyranoside, methyl 2-(acetylamino)-2-deoxy-3-O-(trimethylsilyl)-, cyclic methylboronate	623		Component 57	19.65	4203590	0.19	D-(+)-Glucuronic acid ?-lactone, tris(trimethylsilyl) ether, methyloxime (anti)	649
58	Component 58	19.74	34524154	1.51	D-(-)-Tagatose, pentakis(trimethylsilyl) ether, methyloxime (anti)	864		Component 58	18.52	977177	0.04				Component 58	19.73	17530854	0.79	L-(-)-Sorbose, pentakis(trimethylsilyl) ether, methyloxime (anti)	839
59	Component 59	19.79	36847185	1.62	Quininic acid (5TMS)	719		Component 59	18.78	3267286	0.12	Citric acid, 4TMS derivative	602		Component 59	19.77	20395625	0.92	D-(-)-Tagatose, pentakis(trimethylsilyl) ether, methyloxime (anti)	779
60	Component 60	19.89	67927555	2.98	D-(-)-Fructose, pentakis(trimethylsilyl) ether, methyloxime (syn)	838		Component 60	18.94	3956551	0.14	a-D-Galactopyranoside, methyl 2,3-bis-O-(trimethylsilyl)-, cyclic methylboronate	616		Component 60	19.84	64590987	2.91	D-(-)-Tagatose, pentakis(trimethylsilyl) ether, methyloxime (anti)	853
61	Component 61	20.04	222993415	9.78	D-Fructose, 1,3,4,5,6-pentakis-O-(trimethylsilyl)-, O-methyloxime	857		Component 61	19.16	165819776	6.06	Citric acid, 4TMS derivative	845		Component 61	19.87	31383914	1.42	L-(-)-Sorbose, pentakis(trimethylsilyl) ether, methyloxime (anti)	856
62	Component 62	20.08	103244401	4.53	D-Fructose, 1,3,4,5,6-pentakis-O-(trimethylsilyl)-, O-methyloxime	858		Component 62	19.17	40146756	1.47	Citric acid, 4TMS derivative	847		Component 62	19.91	68703188	3.1	D-(-)-Tagatose, pentakis(trimethylsilyl) ether, methyloxime (anti)	854
63	Component 63	20.12	505782	0.02				Component 63	19.18	30095324	1.1	Citric acid, 4TMS derivative	846		Component 63	20.04	256866422	11.58	D-Fructose, 1,3,4,5,6-pentakis-O-(trimethylsilyl)-, O-methyloxime	858
64	Component 64	20.21	182566435	8.01	D-(-)-Fructose, pentakis(trimethylsilyl) ether, methyloxime (syn)	850		Component 64	19.21	52779343	1.93	Citric acid, 4TMS derivative	832		Component 64	20.1	62635071	2.82	D-Psicose, pentakis(trimethylsilyl) ether, methyloxime (syn)	799
65	Component 65	20.23	59317107	2.6	D-(-)-Fructose, pentakis(trimethylsilyl) ether, methyloxime (syn)	853		Component 65	19.53	15683818	0.57	N-Acetyl glucosamine methoxime, tetrakis(trimethylsilyl)	641		Component 65	20.18	189062503	8.53	D-(-)-Fructose, pentakis(trimethylsilyl) ether, methyloxime (syn)	846
66	Component 66	20.28	11918191	0.52	d-Galactose, 2,3,4,5,6-pentakis-O-(trimethylsilyl)-, o-methyloxyme, (1Z)-	825		Component 66	19.65	4092793	0.15	N-Acetyl glucosamine methoxime, tetrakis(trimethylsilyl)	649		Component 66	20.23	73778587	3.33	d-Glucose, 2,3,4,5,6-pentakis-O-(trimethylsilyl)-, o-methyloxyme, (1Z)-	870
67	Component 67	20.43	189898803	8.33	d-Glucose, 2,3,4,5,6-pentakis-O-(trimethylsilyl)-, o-methyloxyme, (1Z)-	862		Component 67	19.7	3041943	0.11	D-(-)-Tagatose, pentakis(trimethylsilyl) ether, methyloxime (anti)	705		Component 67	20.31	50946141	2.3	d-Glucose, 2,3,4,5,6-pentakis-O-(trimethylsilyl)-, o-methyloxyme, (1Z)-	862
68	Component 68	20.45	35549601	1.56	d-Glucose, 2,3,4,5,6-pentakis-O-(trimethylsilyl)-, o-methyloxyme, (1Z)-	861		Component 68	19.79	40219515	1.47	Quininic acid (5TMS)	786		Component 68	20.32	32894873	1.48	d-Glucose, 2,3,4,5,6-pentakis-O-(trimethylsilyl)-, o-methyloxyme, (1Z)-	864
69	Component 69	20.48	70674238	3.1	d-Glucose, 2,3,4,5,6-pentakis-O-(trimethylsilyl)-, o-methyloxyme, (1Z)-	859		Component 69	19.85	4745243	0.17	D-(-)-Tagatose, pentakis(trimethylsilyl) ether, methyloxime (anti)	792		Component 69	20.42	223392235	10.07	d-Glucose, 2,3,4,5,6-pentakis-O-(trimethylsilyl)-, o-methyloxyme, (1Z)-	859
70	Component 70	20.68	143252915	6.28	d-Glucose, 2,3,4,5,6-pentakis-O-(trimethylsilyl)-, o-methyloxyme, (1E)-	856		Component 70	19.89	7927550	0.29	D-(-)-Tagatose, pentakis(trimethylsilyl) ether, methyloxime (anti)	758		Component 70	20.47	26098707	1.18	d-Galactose, 2,3,4,5,6-pentakis-O-(trimethylsilyl)-, o-methyloxyme, (1E)-	850
71	Component 71	20.82	13131472	0.58	D-Mannitol, 6TMS derivative	849		Component 71	20.04	180406367	6.59	D-Fructose, 1,3,4,5,6-pentakis-O-(trimethylsilyl)-, O-methyloxime	857		Component 71	20.5	26518789	1.2	d-Mannose, 2,3,4,5,6-pentakis-O-(trimethylsilyl)-, o-methyloxyme, (1E)-	838
72	Component 72	20.98	777275	0.03				Component 72	20.06	37640784	1.37	D-Fructose, 1,3,4,5,6-pentakis-O-(trimethylsilyl)-, O-methyloxime	860		Component 72	20.55	15488486	0.7	d-Galactose, 2,3,4,5,6-pentakis-O-(trimethylsilyl)-, o-methyloxyme, (1E)-	849
73	Component 73	21.04	671248	0.03				Component 73	20.09	135910608	4.96	D-Fructose, 1,3,4,5,6-pentakis-O-(trimethylsilyl)-, O-methyloxime	855		Component 73	20.63	99934517	4.51	D-Allose, pentakis(trimethylsilyl) ether, methyloxime (anti)	870
74	Component 74	21.15	42419135	1.86				Component 74	20.21	176599123	6.45	D-(-)-Fructose, pentakis(trimethylsilyl) ether, methyloxime (syn)	858		Component 74	20.81	10176648	0.46	D-Sorbitol, 6TMS derivative	776
75	Component 75	21.25	519803	0.02				Component 75	20.25	73132190	2.67	D-(-)-Fructose, pentakis(trimethylsilyl) ether, methyloxime (syn)	847		Component 75	20.99	7812733	0.35	Erythro-Pentonic acid, 2-deoxy-3,4,5-tris-O-(trimethylsilyl)-, trimethylsilyl ester	662
76	Component 76	21.49	2761481	0.12				Component 76	20.33	1112211	0.04				Component 76	21.07	1526643	0.07	ß-Arabinopyranose, 4MS derivative	671
77	Component 77	21.91	3704784	0.16				Component 77	20.44	198134057	7.24	d-Glucose, 2,3,4,5,6-pentakis-O-(trimethylsilyl)-, o-methyloxyme, (1Z)-	858		Component 77	21.15	17206756	0.78	Myo-Inositol, 6TMS derivative	817
78	Component 78	21.97	1119626	0.05				Component 78	20.47	61086734	2.23	d-Glucose, 2,3,4,5,6-pentakis-O-(trimethylsilyl)-, o-methyloxyme, (1Z)-	859		Component 78	21.91	737433	0.03
79	Component 79	22.15	16357390	0.72	Myo-Inositol, 6TMS derivative	798		Component 79	20.5	107817496	3.94	d-Glucose, 2,3,4,5,6-pentakis-O-(trimethylsilyl)-, o-methyloxyme, (1Z)-	858		Component 79	21.99	731435	0.03
80	Component 80	22.38	454890	0.02				Component 80	20.55	644503	0.02				Component 80	22.14	5545031	0.25	Myo-Inositol, 6TMS derivative	763
81	Component 81	22.64	1957665	0.09	a-D-Glucopyranoside, methyl 2-(acetylamino)-2-deoxy-3-O-(trimethylsilyl)-, cyclic methylboronate	611		Component 81	20.69	171013117	6.25	d-Galactose, 2,3,4,5,6-pentakis-O-(trimethylsilyl)-, o-methyloxyme, (1E)-	854		Component 81	22.66	1260587	0.06	ß-Arabinopyranose, 4MS derivative	636
82	Component 82	22.77	2297531	0.1	a-D-Mannopyranoside, methyl 2,3-bis-O-(trimethylsilyl)-, cyclic butylboronate	615		Component 82	20.83	20149523	0.74	D-Mannitol, 6TMS derivative	845		Component 82	22.77	11170406	0.5	Myo-Inositol, 6TMS derivative	783
83	Component 83	22.95	96608884	4.24	Myo-Inositol, 6TMS derivative	859		Component 83	20.99	840352	0.03				Component 83	22.94	70439133	3.18	Myo-Inositol, 6TMS derivative	863
84	Component 84	23.25	487610	0.02				Component 84	21.04	751082	0.03				Component 84	24.42	431281	0.02
85	Component 85	24.42	1060207	0.05				Component 85	21.16	59638105	2.18	Myo-Inositol, 6TMS derivative	842		Component 85	28.23	597253	0.03
86	Component 86	24.5	420282	0.02				Component 86	21.29	1626079	0.06	a-D-Glucopyranoside, methyl 2-(acetylamino)-2-deoxy-3-O-(trimethylsilyl)-, cyclic methylboronate	664		Component 86	29.29	55762325	2.51	Sucrose, 8TMS derivative	810
87	Component 87	26.14	1168212	0.05	a-D-Glucopyranoside, methyl 2-(acetylamino)-2-deoxy-3-O-(trimethylsilyl)-, cyclic methylboronate	697		Component 87	21.49	16334622	0.6	Lactulose, octakis(trimethylsilyl) ether, methyloxime (isomer 1)	719		Component 87	29.35	91297005	4.12	Sucrose, 8TMS derivative	847
88	Component 88	26.98	1701005	0.07	a-D-Glucopyranoside, methyl 2-(acetylamino)-2-deoxy-3-O-(trimethylsilyl)-, cyclic methylboronate	636		Component 88	21.55	525154	0.02				Component 88	29.38	32919373	1.48	Sucrose, 8TMS derivative	842
89	Component 89	27.99	699781	0.03				Component 89	21.74	382392	0.01				Component 89	29.4	30253145	1.36	Sucrose, 8TMS derivative	843
90	Component 90	28.23	571430	0.03				Component 90	21.92	3064459	0.11	Palmitic Acid, TMS derivative	676		Component 90	29.41	52190225	2.35	Sucrose, 8TMS derivative	839
91	Component 91	29.24	9239818	0.41	D-(+)-Turanose, octakis(trimethylsilyl) ether	769		Component 91	21.98	2835454	0.1	a-D-Glucopyranoside, methyl 2-(acetylamino)-2-deoxy-3-O-(trimethylsilyl)-, cyclic methylboronate	624		Component 91	29.54	204263861	9.21	Sucrose, 8TMS derivative	868
92	Component 92	29.33	3317388	0.15	D-(+)-Turanose, octakis(trimethylsilyl) ether	700		Component 92	22.14	25165320	0.92	Myo-Inositol, 6TMS derivative	806		Component 92	29.9	2386293	0.11	a-D-Glucopyranoside, methyl 2-(acetylamino)-2-deoxy-3-O-(trimethylsilyl)-, cyclic methylboronate	655
93	Component 93	29.53	172174680	7.55	Sucrose, 8TMS derivative	857		Component 93	22.22	1115213	0.04				Component 93	30.08	1725068	0.08	a-D-Glucopyranoside, methyl 2-(acetylamino)-2-deoxy-3-O-(trimethylsilyl)-, cyclic methylboronate	668
94	Component 94	29.59	113772173	4.99	Sucrose, 8TMS derivative	866		Component 94	22.38	937711	0.03				Component 94	30.23	547512	0.02
95	Component 95	30.07	1724752	0.08	ß-D-Galactopyranoside, methyl 2,3-bis-O-(trimethylsilyl)-, cyclic methylboronate	673		Component 95	22.64	2664536	0.1	Ferulic acid, 2TMS derivative	604		Component 95	30.55	292730	0.01
96	Component 96	30.17	1336947	0.06	ß-D-Galactopyranoside, methyl 2,3-bis-O-(trimethylsilyl)-, cyclic methylboronate	698		Component 96	22.78	1981308	0.07	a-D-Glucopyranoside, methyl 2-(acetylamino)-2-deoxy-3-O-(trimethylsilyl)-, cyclic methylboronate	644		Component 96	30.77	335425	0.02
97	Component 97	30.24	1455845	0.06	ß-D-Galactopyranoside, methyl 2,3-bis-O-(trimethylsilyl)-, cyclic methylboronate	685		Component 97	22.85	19605	0
98	Component 98	30.55	409559	0.02				Component 98	22.96	123210864	4.5	Myo-Inositol, 6TMS derivative	862
99	Component 99	30.77	882395	0.04				Component 99	23.17	578849	0.02
100	Component 100	30.88	471537	0.02				Component 100	23.25	2133043	0.08	a-D-Glucopyranoside, methyl 2-(acetylamino)-2-deoxy-3-O-(trimethylsilyl)-, cyclic methylboronate	616
101	Component 101	31.04	741243	0.03				Component 101	23.38	969825	0.04
102	Component 102	36.7	517174	0.02				Component 102	23.58	379788	0.01
103								Component 103	23.64	439226	0.02
104								Component 104	24.35	574641	0.02
105								Component 105	24.42	1548036	0.06	Stearic acid, TMS derivative	647
106								Component 106	24.49	2422352	0.09	a-D-Glucopyranoside, methyl 2-(acetylamino)-2-deoxy-3-O-(trimethylsilyl)-, cyclic methylboronate	659
107								Component 107	25.79	496018	0.02
108								Component 108	25.92	391962	0.01
109								Component 109	26.14	2799798	0.1	a-D-Glucopyranoside, methyl 2-(acetylamino)-2-deoxy-3-O-(trimethylsilyl)-, cyclic methylboronate	719
110								Component 110	26.98	8065778	0.29	Myo-Inositol, pentakis-O-(trimethylsilyl)-, bis(trimethylsilyl) phosphate	713
111								Component 111	27.28	702773	0.03
112								Component 112	27.6	451896	0.02
113								Component 113	27.86	462493	0.02
114								Component 114	27.99	4937023	0.18	1,5-Anhydrohexitol, 4TMS derivative	695
115								Component 115	28.23	2007968	0.07	ß-D-Galactopyranoside, methyl 2,3-bis-O-(trimethylsilyl)-, cyclic methylboronate	659
116								Component 116	28.39	446778	0.02
117								Component 117	28.46	587365	0.02
118								Component 118	28.93	2821806	0.1	Lactulose, octakis(trimethylsilyl) ether (isomer 1)	665
119								Component 119	29.02	151443	0.01
120								Component 120	29.12	562262	0.02
121								Component 121	29.2	14025183	0.51	D-(+)-Turanose, octakis(trimethylsilyl) ether	790
122								Component 122	29.28	6306910	0.23	D-(+)-Turanose, octakis(trimethylsilyl) ether	784
123								Component 123	29.36	32237866	1.18	D-(+)-Turanose, octakis(trimethylsilyl) ether	811
124								Component 124	29.41	16461284	0.6	D-(+)-Turanose, octakis(trimethylsilyl) ether	797
125								Component 125	29.53	175073646	6.39	Sucrose, 8TMS derivative	867
126								Component 126	29.57	68155512	2.49	Sucrose, 8TMS derivative	860
127								Component 127	29.61	166419336	6.08	Sucrose, 8TMS derivative	864
128								Component 128	30.06	6361586	0.23	Lactulose, octakis(trimethylsilyl) ether (isomer 1)	677
129								Component 129	30.17	6222010	0.23	Lactulose, octakis(trimethylsilyl) ether (isomer 1)	699
130								Component 130	30.23	6004722	0.22	Aucubin, hexakis(trimethylsilyl) ether	688
131								Component 131	30.31	3606706	0.13	ß-D-Galactopyranoside, methyl 2,3-bis-O-(trimethylsilyl)-, cyclic methylboronate	687
132								Component 132	30.4	3036810	0.11	ß-D-Galactopyranoside, methyl 2,3-bis-O-(trimethylsilyl)-, cyclic methylboronate	680
133								Component 133	30.48	2853202	0.1	ß-D-Galactopyranoside, methyl 2,3-bis-O-(trimethylsilyl)-, cyclic methylboronate	691
134								Component 134	30.56	5751567	0.21	ß-D-Galactopyranoside, methyl 2,3-bis-O-(trimethylsilyl)-, cyclic methylboronate	687
135								Component 135	30.65	3700686	0.14	ß-D-Galactopyranoside, methyl 2,3-bis-O-(trimethylsilyl)-, cyclic methylboronate	684
136								Component 136	30.77	7552122	0.28	Aucubin, hexakis(trimethylsilyl) ether	678
137								Component 137	30.88	3519223	0.13	ß-D-Galactopyranoside, methyl 2,3-bis-O-(trimethylsilyl)-, cyclic methylboronate	685
138								Component 138	30.93	2308338	0.08	ß-D-Galactopyranoside, methyl 2,3-bis-O-(trimethylsilyl)-, cyclic methylboronate	690
139								Component 139	31.05	5644156	0.21	ß-D-Galactopyranoside, methyl 2,3-bis-O-(trimethylsilyl)-, cyclic methylboronate	684
140								Component 140	31.17	1044339	0.04
141								Component 141	31.28	1195609	0.04
142								Component 142	31.42	1386317	0.05	ß-D-Galactopyranoside, methyl 2,3-bis-O-(trimethylsilyl)-, cyclic methylboronate	694
143								Component 143	31.91	963915	0.04
144								Component 144	32.7	561004	0.02
145								Component 145	33.31	604425	0.02
146								Component 146	33.52	674224	0.02
147								Component 147	34.11	424192	0.02
148								Component 148	34.25	439782	0.02
149								Component 149	36.7	735720	0.03

## Sheet: Tabls S1 C
NVs-1								NVs 2							NVs-3
N.	Peak name	Ret. Time min	Area counts*min	Rel Area %	Library Compound	1st Hit SI		Peak name	Ret. Time min	Area counts*min	Rel Area %	Library Compound	1st Hit SI		Peak name	Ret. Time min	Area counts*min	Rel Area %	Library Compound	1st Hit SI
1	Component 1	5.01	61344	0.03				Component 1	5.11	14015	0				Component 1	5.13	150622	0.05	2-Pyridinecarboxylic acid	557
2	Component 2	5.17	202809	0.1	Furfuryl alcohol, TMS derivative	572		Component 2	5.16	187363	0.05				Component 2	5.31	163389	0.06	Pyridinium, 1-(2-hydrazino-2-oxoethyl)-, chloride	595
3	Component 3	5.34	142016	0.07	Pyridinium, 1-(2-hydrazino-2-oxoethyl)-, chloride	579		Component 3	5.34	188977	0.05				Component 3	5.37	98853	0.03
4	Component 4	5.4	101321	0.05				Component 4	5.4	170596	0.04				Component 4	5.63	356334	0.13	4-Pyridinol, TMS derivative	613
5	Component 5	5.67	347078	0.17	4-Pyridinol, TMS derivative	598		Component 5	5.66	370858	0.09	4-Pyridinol, TMS derivative	588		Component 5	5.67	231462	0.08	Tetrasiloxane, decamethyl-	709
6	Component 6	5.7	239762	0.12	Tetrasiloxane, decamethyl-	703		Component 6	5.7	221297	0.06	Tetrasiloxane, decamethyl-	694		Component 6	5.76	43927	0.02
7	Component 7	5.78	52561	0.03				Component 7	5.78	41300	0.01				Component 7	5.87	104169	0.04
8	Component 8	5.9	109454	0.05	Pyridinium, 1-(2-hydrazino-2-oxoethyl)-, chloride	595		Component 8	5.9	148699	0.04				Component 8	5.92	52248	0.02
9	Component 9	5.96	44560	0.02				Component 9	5.96	36713	0.01				Component 9	5.96	1134109	0.4	Lactic Acid, 2TMS derivative	820
10	Component 10	5.99	974587	0.48	Lactic Acid, 2TMS derivative	820		Component 10	5.99	1292675	0.33	Lactic Acid, 2TMS derivative	845		Component 10	6.17	88224	0.03
11	Component 11	6.2	82231	0.04				Component 11	6.21	92683	0.02				Component 11	6.26	41691	0.01
12	Component 12	6.38	71672	0.04				Component 12	6.37	59045	0.01				Component 12	6.34	114935	0.04
13	Component 13	6.65	976508	0.48	Pyridine	730		Component 13	6.62	1292692	0.33	Pyridine	742		Component 13	6.59	1182086	0.42	Pyridine	691
14	Component 14	6.87	348484	0.17	Pyridinium, 1-(2-hydrazino-2-oxoethyl)-, chloride	525		Component 14	6.88	89496	0.02				Component 14	6.72	183497	0.06	Pyridine	777
15	Component 15	6.92	3667590	1.8	(2S,3R)-3-[(4E,7E)-Nona-4,7-dienoyl]-N,N-bis(trimethylsilyl)oxirane-2-carboxamide	566		Component 15	6.92	1734527	0.44	(2S,3R)-3-[(4E,7E)-Nona-4,7-dienoyl]-N,N-bis(trimethylsilyl)oxirane-2-carboxamide	566		Component 15	6.78	2358	0
16	Component 16	6.95	47608	0.02				Component 16	6.94	1056704	0.27	(2S,3R)-3-[(4E,7E)-Nona-4,7-dienoyl]-N,N-bis(trimethylsilyl)oxirane-2-carboxamide	569		Component 16	6.85	506241	0.18	Pyridinium, 1-(2-hydrazino-2-oxoethyl)-, chloride	536
17	Component 17	7	47233638	23.16	(2S,3R)-3-[(4E,7E)-Nona-4,7-dienoyl]-N,N-bis(trimethylsilyl)oxirane-2-carboxamide	558		Component 17	7.01	41666099	10.54	(2S,3R)-3-[(4E,7E)-Nona-4,7-dienoyl]-N,N-bis(trimethylsilyl)oxirane-2-carboxamide	560		Component 17	6.9	5462196	1.93	(2S,3R)-3-[(4E,7E)-Nona-4,7-dienoyl]-N,N-bis(trimethylsilyl)oxirane-2-carboxamide	567
18	Component 18	7.23	3236158	1.59	Glycolic acid, 2TMS derivative	665		Component 18	7.23	716413	0.18	Glycolic acid, 2TMS derivative	611		Component 18	6.96	25869584	9.13	(2S,3R)-3-[(4E,7E)-Nona-4,7-dienoyl]-N,N-bis(trimethylsilyl)oxirane-2-carboxamide	565
19	Component 19	7.27	1491789	0.73	Glycolic acid, 2TMS derivative	677		Component 19	7.26	1114363	0.28	Glycolic acid, 2TMS derivative	657		Component 19	7.21	20504472	7.23	Glycolic acid, 2TMS derivative	683
20	Component 20	7.34	62283587	30.54	Glycolic acid, 2TMS derivative	682		Component 20	7.33	32683388	8.27	Glycolic acid, 2TMS derivative	683		Component 20	7.33	89753219	31.66	Glycolic acid, 2TMS derivative	680
21	Component 21	7.49	58943	0.03				Component 21	7.49	188115	0.05				Component 21	7.6	93893	0.03
22	Component 22	7.63	89541	0.04				Component 22	7.63	103192	0.03				Component 22	7.91	403964	0.14	Pentasiloxane, dodecamethyl-	642
23	Component 23	7.87	8013	0				Component 23	7.93	515628	0.13	Pentasiloxane, dodecamethyl-	731		Component 23	7.97	96992	0.03
24	Component 24	7.93	406413	0.2	Trisiloxane, 1,1,1,5,5,5-hexamethyl-3,3-bis[(trimethylsilyl)oxy]-	630		Component 24	7.99	142388	0.04				Component 24	8	151101	0.05	2-Pyridinecarboxylic acid	613
25	Component 25	7.99	163509	0.08	Pyridinium, 1-(2-hydrazino-2-oxoethyl)-, chloride	615		Component 25	8.18	77039	0.02				Component 25	8.1	40201	0.01
26	Component 26	8.09	36044	0.02				Component 26	8.23	586597	0.15	L-Leucine, TMS derivative	651		Component 26	8.16	1186643	0.42	L-Isoleucine, TMS derivative	674
27	Component 27	8.18	94063	0.05				Component 27	8.33	21100496	5.34	L-Isoleucine, TMS derivative	825		Component 27	8.21	741418	0.26	L-Leucine, TMS derivative	669
28	Component 28	8.25	661452	0.32	L-Leucine, TMS derivative	676		Component 28	8.51	674300	0.17	L-Leucine, TMS derivative	582		Component 28	8.25	1983105	0.7	L-Isoleucine, TMS derivative	735
29	Component 29	8.33	13285581	6.51	L-Leucine, TMS derivative	817		Component 29	8.66	201321	0.05	2-Pyridinecarboxylic acid	599		Component 29	8.32	26064764	9.2	L-Isoleucine, TMS derivative	816
30	Component 30	8.52	92304	0.05				Component 30	8.92	389285	0.1	Pyridinium, 1-(2-hydrazino-2-oxoethyl)-, chloride	558		Component 30	8.56	188160	0.07	Pyridinium, 1-(2-hydrazino-2-oxoethyl)-, chloride	614
31	Component 31	8.58	58724	0.03				Component 31	9.02	269222	0.07	Urea, 2TMS derivative	580		Component 31	8.65	110968	0.04
32	Component 32	8.91	284329	0.14	Pyridinium, 1-(2-hydrazino-2-oxoethyl)-, chloride	574		Component 32	9.07	105882	0.03				Component 32	8.8	156192	0.06	Urea, 2TMS derivative	627
33	Component 33	8.98	91323	0.04				Component 33	9.14	206576	0.05	Pyridinium, 1-(2-hydrazino-2-oxoethyl)-, chloride	591		Component 33	8.91	557725	0.2	Pyridinium, 1-(2-hydrazino-2-oxoethyl)-, chloride	555
34	Component 34	9.03	119690	0.06	Urea, 2TMS derivative	555		Component 34	9.36	1105883	0.28	Urea, 2TMS derivative	776		Component 34	9.02	374265	0.13	Urea, 2TMS derivative	654
35	Component 35	9.15	57459	0.03				Component 35	9.57	772975	0.2	Silanol, trimethyl-, phosphate (3:1)	786		Component 35	9.14	59097	0.02
36	Component 36	9.2	425515	0.21	Urea, 2TMS derivative	694		Component 36	9.64	3917723	0.99	Silanol, trimethyl-, phosphate (3:1)	872		Component 36	9.22	791551	0.28	Urea, 2TMS derivative	749
37	Component 37	9.48	41542	0.02				Component 37	9.74	11612640	2.94	Silanol, trimethyl-, phosphate (3:1)	889		Component 37	9.38	52012	0.02
38	Component 38	9.56	390485	0.19	Silanol, trimethyl-, phosphate (3:1)	746		Component 38	9.81	28445046	7.2	Silanol, trimethyl-, phosphate (3:1)	866		Component 38	9.54	3118626	1.1	Silanol, trimethyl-, phosphate (3:1)	897
39	Component 39	9.6	1184947	0.58	Silanol, trimethyl-, phosphate (3:1)	532		Component 39	9.85	48560172	12.28	Silanol, trimethyl-, phosphate (3:1)	917		Component 39	9.59	974047	0.34	Silanol, trimethyl-, phosphate (3:1)	745
40	Component 40	9.65	1571234	0.77	Silanol, trimethyl-, phosphate (3:1)	854		Component 40	9.96	183903	0.05				Component 40	9.62	1956228	0.69	Silanol, trimethyl-, phosphate (3:1)	858
41	Component 41	9.72	2625111	1.29	Silanol, trimethyl-, phosphate (3:1)	891		Component 41	10.35	95673	0.02				Component 41	9.68	3232515	1.14	Silanol, trimethyl-, phosphate (3:1)	886
42	Component 42	9.77	4491611	2.2	Silanol, trimethyl-, phosphate (3:1)	913		Component 42	10.42	256207	0.06	Leucine, 2TMS derivative	612		Component 42	9.75	9426936	3.33	Silanol, trimethyl-, phosphate (3:1)	915
43	Component 43	9.82	27822740	13.64	Silanol, trimethyl-, phosphate (3:1)	917		Component 43	10.54	673384	0.17	L-Leucine, 2TMS derivative	792		Component 43	9.82	40024928	14.12	Silanol, trimethyl-, phosphate (3:1)	918
44	Component 44	9.86	944218	0.46	Silanol, trimethyl-, phosphate (3:1)	747		Component 44	10.6	25550999	6.46	L-Leucine, 2TMS derivative	828		Component 44	9.95	145998	0.05	Cephaloridine	565
45	Component 45	9.96	198249	0.1	Cephaloridine	563		Component 45	11.21	56376	0.01				Component 45	10.33	217990	0.08	Leucine, 2TMS derivative	614
46	Component 46	10.07	88843	0.04				Component 46	12.25	1796960	0.45	Tromethamine, 3TMS derivative	847		Component 46	10.41	145758	0.05	Leucine, 2TMS derivative	557
47	Component 47	10.34	92810	0.05				Component 47	12.33	19925677	5.04	Tromethamine, 3TMS derivative	889		Component 47	10.48	141621	0.05
48	Component 48	10.43	137243	0.07	Leucine, 2TMS derivative	565		Component 48	12.58	135588	0.03				Component 48	10.54	153064	0.05	Leucine, 2TMS derivative	778
49	Component 49	10.51	438237	0.21	Leucine, 2TMS derivative	715		Component 49	13.69	280641	0.07	Malic acid, 3TMS derivative	685		Component 49	10.59	8978037	3.17	L-Leucine, 2TMS derivative	836
50	Component 50	10.6	11160000	5.47	L-Leucine, 2TMS derivative	833		Component 50	13.85	93702	0.02				Component 50	12.02	390770	0.14	Tromethamine, 3TMS derivative	695
51	Component 51	11.15	30712	0.02				Component 51	14.17	520605	0.13	Tromethamine, 4TMS derivative	731		Component 51	12.12	520304	0.18	Tromethamine, 3TMS derivative	710
52	Component 52	11.2	40640	0.02				Component 52	14.32	236588	0.06	4-Aminobutanoic acid, 3TMS derivative	655		Component 52	12.18	963300	0.34	Tromethamine, 3TMS derivative	785
53	Component 53	12.15	281772	0.14	Tromethamine, 3TMS derivative	641		Component 53	14.83	376233	0.1	1-Dodecanol, TMS derivative	756		Component 53	12.26	180348	0.06	Tromethamine, 3TMS derivative	852
54	Component 54	12.22	436972	0.21	Tromethamine, 3TMS derivative	753		Component 54	15.04	86310	0.02				Component 54	12.32	14606004	5.15	Tromethamine, 3TMS derivative	885
55	Component 55	12.32	8774369	4.3	Tromethamine, 3TMS derivative	882		Component 55	15.58	310152	0.08	Leucine, 2TMS derivative	572		Component 55	12.57	114882	0.04
56	Component 56	12.58	25594	0.01				Component 56	15.86	137653	0.03				Component 56	12.87	69069	0.02
57	Component 57	13.85	54967	0.03				Component 57	16.79	107084	0.03				Component 57	13.85	68205	0.02
58	Component 58	14.18	84134	0.04				Component 58	18.49	157935	0.04				Component 58	14.17	73052	0.03
59	Component 59	14.83	34019	0.02				Component 59	19.08	3790869	0.96	Citric acid, 4TMS derivative	789		Component 59	14.83	66945	0.02
60	Component 60	14.93	25727	0.01				Component 60	19.51	154683	0.04				Component 60	15.04	43202	0.02
61	Component 61	15.48	37640	0.02				Component 61	19.77	339282	0.09	D-Psicose, pentakis(trimethylsilyl) ether, methyloxime (anti)	730		Component 61	15.26	309953	0.11	Leucine, 2TMS derivative	553
62	Component 62	15.55	9998	0				Component 62	19.89	2128904	0.54	D-(-)-Tagatose, pentakis(trimethylsilyl) ether, methyloxime (anti)	833		Component 62	15.36	62923	0.02
63	Component 63	15.59	714211	0.35	L-Norleucine, 2TMS derivative	588		Component 63	20	31375050	7.94	L-(-)-Sorbose, pentakis(trimethylsilyl) ether, methyloxime (anti)	877		Component 63	15.44	198297	0.07	L-Norleucine, 2TMS derivative	572
64	Component 64	16.47	77185	0.04				Component 64	20.06	748705	0.19	D-(-)-Tagatose, pentakis(trimethylsilyl) ether, methyloxime (syn)	805		Component 64	15.52	1323353	0.47	L-Norleucine, 2TMS derivative	616
65	Component 65	19.08	352726	0.17	Citric acid, 4TMS derivative	706		Component 65	20.15	22128796	5.6	D-(-)-Tagatose, pentakis(trimethylsilyl) ether, methyloxime (syn)	877		Component 65	15.59	2895600	1.02	L-Norleucine, 2TMS derivative	637
66	Component 66	19.99	1097529	0.54	D-(-)-Tagatose, pentakis(trimethylsilyl) ether, methyloxime (anti)	842		Component 66	20.26	2276985	0.58	d-Glucose, 2,3,4,5,6-pentakis-O-(trimethylsilyl)-, o-methyloxyme, (1Z)-	832		Component 66	16.47	73560	0.03
67	Component 67	20.14	792248	0.39	L-(-)-Sorbose, pentakis(trimethylsilyl) ether, methyloxime (syn)	828		Component 67	20.37	38878216	9.84	d-Glucose, 2,3,4,5,6-pentakis-O-(trimethylsilyl)-, o-methyloxyme, (1Z)-	864		Component 67	18.73	74939	0.03
68	Component 68	20.23	67188	0.03				Component 68	20.5	573358	0.15	d-Mannose, 2,3,4,5,6-pentakis-O-(trimethylsilyl)-, o-methyloxyme, (1E)-	760		Component 68	19.08	588676	0.21	Citric acid, 4TMS derivative	738
69	Component 69	20.36	1492162	0.73	d-Glucose, 2,3,4,5,6-pentakis-O-(trimethylsilyl)-, o-methyloxyme, (1Z)-	845		Component 69	20.61	7521058	1.9	d-Glucose, 2,3,4,5,6-pentakis-O-(trimethylsilyl)-, o-methyloxyme, (1E)-	864		Component 69	19.17	41758	0.01
70	Component 70	20.61	251648	0.12	d-Glucose, 2,3,4,5,6-pentakis-O-(trimethylsilyl)-, o-methyloxyme, (1E)-	744		Component 70	20.78	48434	0.01				Component 70	19.65	138567	0.05
71	Component 71	21.91	132374	0.06	Palmitic Acid, TMS derivative	641		Component 71	21.01	70052	0.02				Component 71	19.84	759759	0.27	L-(-)-Sorbose, pentakis(trimethylsilyl) ether, methyloxime (anti)	739
72	Component 72	22.93	117045	0.06	Myo-Inositol, 6TMS derivative	686		Component 72	21.11	137802	0.03				Component 72	19.89	249404	0.09	D-(-)-Tagatose, pentakis(trimethylsilyl) ether, methyloxime (anti)	723
73	Component 73	24.42	63058	0.03				Component 73	21.9	185885	0.05				Component 73	19.99	3220231	1.14	D-(-)-Tagatose, pentakis(trimethylsilyl) ether, methyloxime (anti)	863
74	Component 74	29.49	135679	0.07	Sucrose, 8TMS derivative	702		Component 74	22.92	345841	0.09	Myo-Inositol, 6TMS derivative	782		Component 74	20.14	2071443	0.73	D-Psicose, pentakis(trimethylsilyl) ether, methyloxime (syn)	844
75								Component 75	23.63	57411	0.01				Component 75	20.2	516297	0.18	d-Mannose, 2,3,4,5,6-pentakis-O-(trimethylsilyl)-, o-methyloxyme, (1Z)-	759
76								Component 76	24.41	93150	0.02				Component 76	20.24	280231	0.1	d-Mannose, 2,3,4,5,6-pentakis-O-(trimethylsilyl)-, o-methyloxyme, (1Z)-	723
77								Component 77	29.31	1418922	0.36	D-(+)-Turanose, octakis(trimethylsilyl) ether	783		Component 77	20.35	3395879	1.2	d-Glucose, 2,3,4,5,6-pentakis-O-(trimethylsilyl)-, o-methyloxyme, (1Z)-	849
78								Component 78	29.39	3458920	0.88	Sucrose, 8TMS derivative	792		Component 78	20.46	143513	0.05	d-Mannose, 2,3,4,5,6-pentakis-O-(trimethylsilyl)-, o-methyloxyme, (1E)-	597
79								Component 79	29.5	26435507	6.69	D-(+)-Turanose, octakis(trimethylsilyl) ether	814		Component 79	20.6	462073	0.16	d-Glucose, 2,3,4,5,6-pentakis-O-(trimethylsilyl)-, o-methyloxyme, (1E)-	798
80															Component 80	21.9	133596	0.05
81															Component 81	22.93	147345	0.05	Myo-Inositol, 6TMS derivative	709
82															Component 82	24.42	46484	0.02
83															Component 83	29.15	204419	0.07	D-(+)-Turanose, octakis(trimethylsilyl) ether	695
84															Component 84	29.28	259468	0.09	D-(+)-Turanose, octakis(trimethylsilyl) ether	702
85															Component 85	29.34	708484	0.25	D-(+)-Turanose, octakis(trimethylsilyl) ether	730
86															Component 86	29.49	445060	0.16	Sucrose, 8TMS derivative	769
87
88
89
90
